# Supplementary material for: Sex-specific interaction between cortisol and striato-limbic responses to psychosocial stress
Source: Soc Cogn Affect Neurosci. 2021 Apr 16;16(9):972–84. doi: 10.1093/scan/nsab062 (PMC8421693; doi:10.1093/scan/nsab062)
Supplement: nsab062_Supp [file nsab062_supp.zip]

Archive with 1 entries (1 files):
- Supplemental_Information_Henze.docx
